# Supplementary material for: Maternal origins and genetic diversity of Sabahan swamp buffalo using mitochondrial cytochrome b gene
Source: Sci Rep. 2025 Sep 29;15:33685. doi: 10.1038/s41598-025-18694-4 (PMC12480487; doi:10.1038/s41598-025-18694-4)
Supplement: Supplementary file 1 — Supplementary Material 1 [file 41598_2025_18694_MOESM1_ESM.xlsx]

## Sheet: Supplementary Figure 1
	Supplementary Figure 1: Identification of Successful B. bubalis cytb Amplification Fragment size (left) marked on the 100bp ladder (Promega) for comparison with the sized fragment marked on the right-hand side. Wells labelled with samples tested above each well. KK1-10 = Kota Kinabalu samples 1-10.

## Sheet: Supplementary Figure 2
Supplementary Figure 2: Haplotype map of all Swamp Buffalo Sequences.
Each node has been labelled with the first sequence in the dataset that appeared with that haplotype. Orange notches indicate number of mutations between two haplotypes. Pink cicles indicate haplotypes that Sabahan buffalo sequences have been allocated. Grey boxes are labelled with haplogroups as seen in Sun et al., 2020. SA 1683 is the river haplogroup, and is separated by 23 mutations. Haplotyp…

## Sheet: Supplementary Table 1
Supplementary Table 1: Genetic diversity of cytb across all swamp buffalo populations Number of haplotypes, polymorphic sites, and diversities calculated in DnaSP (v6.12.03) (9). Standard deviation shown after ±. * = Individuals originating from Australia but imported to Sabah, found at Telupid as part of government farm breeding programme, n= sample size, Θ = haplotype diversity, π = nucleotide …
Geographic Grouping	Population	n	No. Haplotypes	No. Polymorphic Sites	Θ	π
Sabah	Beaufort	16	1	0	0.000±0.000	0
	Beluran	12	1	0	0.000±0.000	0
	Keningau	16	2	1	0.125±0.106	0.00011
	Kinabatangan	8	1	0	0.000±0.000	0
	Kota Belud	14	1	0	0.000±0.000	0
	Kota Kinabalu	18	1	0	0.000±0.000	0
	Telupid	74	2	22	0.027±0.026	0.00058
	Australia*	22	1	0	0.000±0.000	0
	Tawau	18	2	1	0.471±0.082	0.00043
	Sabah Total	198	4	23	0.088±0.029	0.00031
Southwest China & North IndoChina	Diandongnan	45	11	17	0.774±0.050	0.00435
	Binglangjiang	50	13	38	0.840±0.033	0.013
	Dehong	69	11	23	0.682±0.043	0.00292
	DeChang	24	3	11	0.649±0.058	0.0044
	Xilin	31	8	14	0.645±0.089	0.00359
	Ershan	25	3	11	0.620±0.052	0.00247
	Dali	25	3	11	0.593±0.068	0.00247
	North Vietnam	75	10	16	0.725±0.045	0.00418
	North Laos2	158	16	24	0.701±0.026	0.00288
	Southwest China & North IndoChina Total	502	40	66	0.701±0.027	0.00532
Southeast China	Guangxi	26	10	36	0.846±0.046	0.01333
	Xinglong	23	9	16	0.715±0.094	0.00224
	Fuzhong	25	6	13	0.620±0.099	0.00337
	Fuan	42	8	15	0.541±0.086	0.00357
	Xinfeng	19	4	13	0.450±0.128	0.0022
	Wenzhou	20	5	12	0.442±0.133	0.00378
	Taiwan	29	3	11	0.197±0.095	0.0008
	Southeast China Total	184	24	44	0.590±0.042	0.00503
Middle Lower Yangtze	Haizi	32	10	17	0.766±0.072	0.00485
	Binghu	57	10	17	0.667±0.055	0.00471
	Shanqu	25	5	13	0.617±0.097	0.00342
	Dongliu	26	6	14	0.560±0.106	0.00404
	Jianghan	74	9	17	0.527±0.066	0.00344
	Jianghuai	38	7	15	0.525±0.094	0.00318
	Poyanghu	31	6	15	0.525±0.098	0.00225
	Dangshan	36	7	14	0.506±0.095	0.00334
	Fengyang	53	6	14	0.421±0.081	0.00282
	Xiajiang	52	8	16	0.434±0.085	0.00241
	Xinyang	70	8	15	0.421±0.073	0.00235
	Middle Lower Yangtze Total	492	30	37	0.529±0.026	0.00331
Upper Yangtze	Guizhou	43	10	16	0.671±0.075	0.00336
	Yibin	49	8	21	0.670±0.050	0.00522
	Yanjin	24	5	13	0.627±0.093	0.00383
	Guangyuan	37	6	14	0.554±0.086	0.00265
	Fuling	30	7	14	0.503±0.106	0.00309
	Shannan	24	7	16	0.605±0.110	0.00451
	Enshi	25	3	12	0.347±0.108	0.00288
	Guizhoubai	9	1	0	0.000±0.000	0
	Hanzhong	46	5	13	0.473±0.085	0.0029
	Upper Yangtze Total	287	23	33	0.563±0.032	0.00364
Southeast Asia	Northeast Thailand	18	7	15	0.771±0.083	0.00397
	North Thailand	11	6	18	0.836±0.089	0.00476
	South Thailand	5	4	13	0.900±0.161	0.00601
	Central Thailand	20	7	14	0.726±0.092	0.00307
	South Vietnam	25	6	13	0.567±0.102	0.00237
	North Laos	39	5	12	0.668±0.045	0.00184
	Central Laos	17	4	11	0.676±0.075	0.00236
	South Laos	40	6	12	0.692±0.059	0.0034
	Southeast Asia Total	250	18	33	0.710±0.023	0.0034
South Asia	Agartala, Tripura	7	3	12	0.667±0.160	0.00503
	Central Bangladesh	25	5	27	0.677±0.065	0.00573
	Eastern Bangladesh	25	9	40	0.837±0.048	0.01223
	Western Bangladesh	48	6	5	0.562±0.068	0.00092
	South Asia Total	105	16	47	0.744±0.036	0.01012

## Sheet: Supplementary Table 2
Supplementary Table 2: Analysis of Molecular Variance (AMOVA) of Sabahan Swamp Buffalo Calculated in Arlequin v3.5.2.2. Abbreviations as follows; d.f. = degrees freedom.
Variation Source	d.f.	Sum of Square	Variance Components	Variation (%)
Among Populations	7	2.315	0.00711	3.71
Within Populations	190	35.115	0.18481	96.29
Total	197	37.429	0.19193	N/A

## Sheet: Supplementary Table 3
Supplementary Table 3: Analysis of Molecular Variance (AMOVA) of All Publicly Available Swamp Buffalo Calculated in Arlequin v3.5.2.2. Abbreviations as follows; d.f. = degrees freedom.
Variation Source	d.f.	Sum of Square	Variance Components	Variation (%)
Among Groups	6	1313.6	0.75013	24.52
Among Populations within Groups	49	778.04	0.42174	13.79
Within Populations	1887	3561.51	1.88739	61.69
Total	1942	5653.15	3.05927	N/A

## Sheet: Supplementary Table 4
Supplementary Table 4: Detailed breakdowns of haplotypes amongst each Sabahan population. *= subpopulation category within the Telupid farm, not included in the running total as they were counted as part of the 'Telupid (all) population.
Population	Haplotype
	SA1			River
	I	II	III	I
Beaufort	16	0	0	0
Beluran	12	0	0	0
Keningau	15	1	0	0
Kinabatangan	8	0	0	0
Kota Belud	14	0	0	0
Kota Kinabalu	18	0	0	0
Tawau	12	0	6	0
Telupid (all)	95	0	0	1
*Telupid (local origin swamp)	53	0	0	1
*Murrah Cross	20	0	0	0
*Australia	22	0	0	0
TOTAL	190	1	6	1

## Sheet: Supplementary Table 5
Supplementary Table 5: Pairwise ΦST between all populations, as calculated by Arlequin. The darker the shade of purple, the higher the ΦST value. Numbers in column A correspond to the population number assigned to that group by Sun et al., 2020 (36).
Label	Population name	Beaufort	Beluran	Keningau	Kinabatangan	Kota Belud	Kota Kinabalu	Tawau	Telupid	Diandongnan	Binglangjiang	Dehong	DeChang	Xilin	Ershan	Dali	North Vietnam	North Laos2	Guangxi	Xinglong	Fuzhong	Fuan	Xinfeng	Wenzhou	Taiwan	Haizi	Binghu	Shanqu	Dongliu	Jianghan	Jianghuai	Poyanghu	Dangshan	Fengyang	Xiajiang	Xinyang	Guizhou	Yibin	Yanjin	Guangyuan	Fuling	Shannan	Enshi	Guizhoubai	Hanzhong	Northeast Thailand	North Thailand	South Thailand	Central Thailand
SABAH	Beaufort
	Beluran	0
	Keningau	0	-0.01911
	Kinabatangan	0	0	-0.05033
	Kota Belud	0	0	-0.00871	0
	Kota Kinabalu	0	0	0.00758	0	0
	Tawau	0.2782	0.24211	0.20939	0.19553	0.261	0.29412
	Telupid	-0.02331	-0.03361	-0.00872	-0.05696	-0.027	-0.01929	0.14351
3	Diandongnan	0.18686	0.16731	0.18513	0.13915	0.1777	0.19517	0.20836	0.31554
	Binglangjiang	0.39212	0.37286	0.39213	0.34668	0.38349	0.40229	0.40312	0.5762	0.37493
	Dehong	0.12172	0.10686	0.12167	0.0828	0.11494	0.12765	0.15378	0.19726	0.03	0.43986
	DeChang	0.24481	0.21516	0.23924	0.17608	0.23071	0.25785	0.2637	0.41388	-0.01843	0.34053	0.04988
	Xilin	0.14562	0.12332	0.14283	0.0913	0.13517	0.15512	0.1739	0.26375	-0.01275	0.36497	-0.00149	0.00382
	Ershan	0.16411	0.13831	0.15774	0.10257	0.15194	0.17525	0.19759	0.26059	0.03038	0.36948	-0.01881	0.0364	0.00161
	Dali	0.13114	0.10697	0.12614	0.07254	0.1198	0.14147	0.16931	0.2191	0.03074	0.37123	-0.01655	0.03725	-0.00274	-0.03912
	North Vietnam	0.17402	0.15902	0.17355	0.13576	0.1671	0.18015	0.19548	0.27041	-0.01649	0.41242	0.03223	-0.01173	-0.00891	0.03432	0.03386
	North Laos2	0.10507	0.09376	0.10631	0.0733	0.10005	0.10925	0.1368	0.15189	0.03655	0.52009	-0.00557	0.04519	0.00451	-0.02076	-0.02002	0.03952
4	Guangxi	0.3262	0.29706	0.3253	0.25818	0.31291	0.34083	0.34101	0.56472	0.27299	0.00171	0.36043	0.23301	0.26988	0.28341	0.28547	0.31063	0.43389
	Xinglong	0.06076	0.03989	0.05843	0.00793	0.05111	0.06935	0.11374	0.12123	0.06215	0.37448	0.00326	0.08249	0.01494	-0.01433	-0.02558	0.06358	0.00103	0.29308
	Fuzhong	0.11757	0.09411	0.1143	0.06027	0.10659	0.12752	0.15049	0.22453	0.0088	0.36138	0.01286	0.03424	-0.02587	0.01937	0.00779	0.01149	0.01989	0.26862	0.0068
	Fuan	0.1064	0.08848	0.10557	0.06072	0.09813	0.11374	0.13685	0.20205	0.01013	0.39414	0.02768	0.00763	-0.01113	0.01718	0.00526	0.0121	0.02255	0.30307	0.01595	-0.00992
	Xinfeng	0.06576	0.04257	0.06165	0.00805	0.05497	0.07546	0.11969	0.12285	0.04621	0.36183	-0.00324	0.06813	-0.00159	-0.01477	-0.02871	0.04735	-0.00417	0.27556	-0.04327	-0.01303	-0.00108
	Wenzhou	0.1615	0.13263	0.15578	0.09322	0.14785	0.17405	0.18864	0.2952	-0.01606	0.34035	0.01929	-0.01402	-0.03104	0.01556	0.00487	-0.01174	0.01679	0.23758	0.02038	-0.02666	-0.03177	0.00088
	Taiwan	-0.00923	-0.02377	-0.00253	-0.05011	-0.01568	-0.00386	0.12206	0.01139	0.15966	0.42461	0.08299	0.21214	0.10911	0.09528	0.06602	0.14607	0.06825	0.36847	0.00835	0.08355	0.07762	0.00479	0.12105
1	Haizi	0.21681	0.19152	0.21323	0.15721	0.20484	0.22783	0.23694	0.37509	-0.0176	0.34685	0.05313	-0.00301	-0.00612	0.06362	0.06087	-0.01521	0.06808	0.24369	0.08803	0.00965	0.01864	0.06595	-0.01091	0.19544
	Binghu	0.2223	0.2045	0.22092	0.1789	0.21396	0.22988	0.24053	0.34946	-0.00546	0.38437	0.08067	0.00826	0.01402	0.08658	0.08538	0.00095	0.09723	0.27941	0.11107	0.03171	0.04346	0.0915	0.00658	0.20274	-0.01594
	Shanqu	0.13485	0.11049	0.13107	0.0759	0.12341	0.14527	0.16573	0.24999	-0.0097	0.35605	-0.00878	0.00409	-0.03422	-0.01045	-0.01652	-0.00504	-0.0056	0.26053	-0.00291	-0.0297	-0.01852	-0.01785	-0.03501	0.09174	0.00094	0.02176
	Dongliu	0.17125	0.14567	0.16733	0.11029	0.15918	0.18232	0.19617	0.31098	-0.01996	0.34859	0.02387	-0.00554	-0.02815	0.03034	0.02313	-0.01571	0.03098	0.24777	0.03989	-0.02277	-0.01228	0.01926	-0.03705	0.14085	-0.02355	-0.00756	-0.02862
	Jianghan	0.10225	0.08807	0.10259	0.0644	0.09582	0.10779	0.13172	0.17443	0.00785	0.43691	0.01663	0.02644	-0.01884	0.01675	0.00805	0.01141	0.0206	0.34806	0.01404	-0.02017	-0.00653	-0.00257	-0.02523	0.07512	0.01374	0.03358	-0.02461	-0.01853
	Jianghuai	0.07992	0.06222	0.07937	0.0342	0.07179	0.08708	0.11595	0.16116	0.02457	0.391	0.0218	0.04072	-0.01159	0.01787	0.00337	0.0266	0.02157	0.30484	-0.00123	-0.02258	-0.01374	-0.01888	-0.02503	0.05128	0.03164	0.05504	-0.02181	-0.01035	-0.01264
	Poyanghu	0.06377	0.04529	0.06286	0.01607	0.05529	0.07126	0.11388	0.12564	0.05733	0.39279	0.00259	0.08522	0.00787	-0.00582	-0.01783	0.05705	0.00452	0.31628	-0.03057	-0.00295	0.01369	-0.04005	0.01647	0.01817	0.0786	0.10297	-0.00892	0.03081	0.00737	-0.00567
	Dangshan	0.12493	0.105	0.12316	0.07532	0.11566	0.13327	0.15527	0.22901	-0.00102	0.38075	0.01246	0.02065	-0.02642	0.01828	0.0089	0.00181	0.019	0.28983	0.0158	-0.03004	-0.01118	-0.00343	-0.02996	0.09325	-0.00087	0.02124	-0.03012	-0.02795	-0.01952	-0.01769	0.00636
	Fengyang	0.07442	0.05905	0.07478	0.03353	0.06745	0.08045	0.11263	0.14158	0.03526	0.4275	0.01854	0.06152	-0.00732	0.01907	0.00481	0.03592	0.02151	0.3495	-0.00335	-0.02082	-0.00299	-0.02075	-0.01259	0.04522	0.04296	0.06815	-0.01841	-0.00118	-0.00854	-0.01877	-0.00968	-0.01456
	Xiajiang	0.0532	0.03836	0.05417	0.013	0.04651	0.05891	0.09889	0.10864	0.0596	0.43668	0.01881	0.09165	0.00805	0.01708	0.00134	0.05779	0.02092	0.36623	-0.01491	-0.0092	0.00999	-0.02996	0.00852	0.02243	0.0727	0.09978	-0.00699	0.0229	0.00401	-0.01117	-0.01897	-3e-05	-0.01409
	Xinyang	0.04573	0.03232	0.04739	0.00838	0.03976	0.05074	0.09168	0.09359	0.072	0.46813	0.0267	0.10544	0.01581	0.02291	0.00633	0.06951	0.02687	0.4013	-0.013	-0.00347	0.01629	-0.02757	0.01529	0.01854	0.08963	0.11383	-0.00023	0.0334	0.00953	-0.00725	-0.01576	0.00762	-0.00953	-0.01516
2	Guizhou	0.13071	0.11221	0.12956	0.08424	0.12213	0.13839	0.15756	0.2384	-0.00916	0.38499	0.01322	-0.01039	-0.0198	0.00647	0.00087	-0.00559	0.01264	0.28925	0.02164	-0.00954	-0.0152	0.00662	-0.03087	0.10046	-0.00057	0.02142	-0.02425	-0.02141	-0.00833	-0.0054	0.01903	-0.01457	0.00356	0.01939	0.02749
	Yibin	0.23646	0.2169	0.23473	0.18953	0.22725	0.24489	0.25349	0.38125	0.00729	0.37191	0.10631	-0.01723	0.04118	0.09287	0.09149	0.0135	0.11372	0.26253	0.12743	0.06588	0.04307	0.11005	0.01601	0.21924	0.00772	0.01225	0.04474	0.01809	0.06452	0.0768	0.12765	0.05275	0.09954	0.13159	0.14809	0.02614
	Yanjin	0.13384	0.10902	0.13026	0.07389	0.12218	0.14448	0.16296	0.25844	0.00501	0.35607	0.02687	-0.00598	-0.00926	0.01138	0.00087	0.00881	0.01781	0.25778	0.01729	-0.00453	-0.02291	0.00214	-0.03203	0.09932	0.01719	0.04055	-0.01824	-0.01161	-0.00363	-0.00986	0.01895	-0.00726	0.00345	0.01847	0.02581	-0.01883	0.03007
	Guangyuan	0.07565	0.05793	0.07504	0.02981	0.06752	0.0828	0.11752	0.14851	0.03764	0.40082	0.00153	0.04712	-0.00131	-0.01471	-0.02543	0.03861	-0.00263	0.32083	-0.02303	-0.00346	-0.00525	-0.03279	-0.00545	0.0332	0.05883	0.08688	-0.0161	0.01583	0.00197	-0.01076	-0.0195	0.0001	-0.00868	-0.01175	-0.00664	0.00013	0.09573	-0.00601
	Fuling	0.08889	0.06883	0.08725	0.03833	0.0796	0.09718	0.12604	0.17843	0.02392	0.37976	0.01498	0.02159	-0.00652	-0.00259	-0.01558	0.02625	0.00633	0.29119	-0.00975	-0.00817	-0.021	-0.02265	-0.02522	0.0501	0.04131	0.06697	-0.01943	0.00116	-0.00467	-0.01873	-0.00643	-0.00638	-0.00958	-0.00475	-0.00113	-0.0123	0.06521	-0.02356	-0.02321
	Shannan	0.18466	0.15735	0.17984	0.12017	0.17174	0.19654	0.2075	0.3402	-0.02071	0.34227	0.04054	-0.02414	-0.01579	0.03796	0.03065	-0.01673	0.04254	0.23732	0.0551	-0.00475	-0.01506	0.03485	-0.03619	0.15799	-0.02363	-0.00472	-0.01649	-0.03217	-0.0043	0.00255	0.05081	-0.01396	0.01716	0.04379	0.05682	-0.02351	-0.00503	-0.01929	0.02298	-0.00021
	Enshi	0.08624	0.06457	0.0837	0.03219	0.07617	0.09529	0.12668	0.17192	0.03107	0.37289	0.02484	0.03119	-0.00176	0.00997	-0.00736	0.03238	0.01533	0.2841	-0.00872	-0.01028	-0.02338	-0.02409	-0.02426	0.04465	0.04546	0.07199	-0.01619	0.00256	-0.005	-0.02273	-0.00689	-0.00681	-0.01387	-0.00926	-0.00536	-0.00885	0.06964	-0.02437	-0.02308	-0.03433	0.00167
	Guizhoubai	0	0	-0.04046	0	0	0	0.20879	-0.04911	0.14763	0.35415	0.09037	0.18736	0.10092	0.11315	0.08286	0.14297	0.07997	0.26923	0.0178	0.07047	0.06932	0.01859	0.1048	-0.04151	0.16726	0.1866	0.08625	0.12075	0.07193	0.04296	0.0252	0.08438	0.04164	0.02113	0.01616	0.09283	0.19767	0.08438	0.0386	0.04772	0.13108	0.04209
	Hanzhong	0.0891	0.07242	0.08878	0.04572	0.08146	0.0958	0.12576	0.16551	0.02204	0.41061	0.00335	0.04377	-0.01474	0.00216	-0.00834	0.02334	0.00703	0.32942	-0.00715	-0.01985	-0.00615	-0.02236	-0.01586	0.05411	0.03021	0.05896	-0.02468	-0.00657	-0.01039	-0.01669	-0.01215	-0.0173	-0.01685	-0.01359	-0.00616	-0.00544	0.08563	-0.00255	-0.01555	-0.01344	0.00723	-0.01411	0.05409
5	Northeast Thailand	0.21598	0.1825	0.20797	0.13837	0.20006	0.23068	0.23736	0.36989	-0.02625	0.3228	-0.00612	-0.01066	-0.03259	0.0039	0.0049	-0.02312	0.00603	0.21899	0.03582	-0.01448	-0.00052	0.01921	-0.0227	0.17111	-0.02423	-0.00115	-0.03101	-0.03032	-0.01078	0.00524	0.02612	-0.0211	0.0103	0.03078	0.04391	-0.02092	0.02256	-0.00315	0.01331	0.00885	-0.02179	0.01756	0.1511	-0.00488
	North Thailand	0.23432	0.18987	0.22114	0.13217	0.21318	0.2538	0.25096	0.40041	-0.02583	0.29214	-0.0207	-0.0175	-0.03174	-0.01048	-0.00732	-0.02191	-0.0035	0.18116	0.02749	-0.01119	-0.00163	0.01304	-0.02128	0.18248	-0.01956	0.00708	-0.0317	-0.02545	-0.00568	0.00785	0.02163	-0.01637	0.01324	0.03374	0.0483	-0.02289	0.01557	-0.00893	0.00724	0.00367	-0.02157	0.01375	0.14862	-0.00372	-0.05675
	South Thailand	0.64975	0.58789	0.61729	0.49686	0.62144	0.67402	0.61904	0.75236	0.09905	0.25453	0.23375	0.10194	0.16022	0.26516	0.27396	0.11069	0.25983	0.13656	0.3281	0.19882	0.20524	0.3105	0.16202	0.58049	0.07594	0.08662	0.17513	0.12767	0.20504	0.24244	0.32227	0.18562	0.27431	0.32825	0.35103	0.15515	0.08236	0.18005	0.28505	0.24744	0.1087	0.26626	0.52358	0.24851	0.05915	0.04589
	Central Thailand	0.15334	0.12493	0.14669	0.08593	0.13992	0.16566	0.18443	0.26414	0.00438	0.3422	-0.02456	0.02117	-0.02397	-0.02644	-0.0281	0.00674	-0.01743	0.24803	-0.0099	-0.01479	-0.00156	-0.02076	-0.01024	0.09601	0.0176	0.0475	-0.03089	-0.00682	-0.00797	-0.00541	-0.01771	-0.01466	-0.00621	-0.00279	0.00646	-0.01216	0.06697	-0.0027	-0.01788	-0.00936	0.00508	-0.00239	0.09742	-0.01978	-0.03208	-0.04424	0.17862
	South Vietnam	0.08373	0.06221	0.08081	0.02995	0.07374	0.0927	0.13023	0.15377	0.03822	0.37505	-0.00936	0.05823	-0.00627	-0.02122	-0.03133	0.03905	-0.00937	0.29189	-0.03432	-0.01072	-0.00045	-0.04406	-0.00053	0.02793	0.05911	0.08572	-0.02028	0.0162	-0.00205	-0.01351	-0.03262	-0.0039	-0.01504	-0.02128	-0.01749	0.00299	0.10401	0.00189	-0.02964	-0.01959	0.03111	-0.01813	0.03983	-0.02039	0.00918	0.00057	0.2947	-0.02801
	North Laos	0.15157	0.13151	0.14779	0.10215	0.1422	0.16003	0.19405	0.22165	0.08427	0.41863	0.00019	0.11568	0.04273	-0.01663	-0.01425	0.08215	0.00231	0.35239	-0.00296	0.05559	0.06387	4e-05	0.07615	0.08633	0.12404	0.1444	0.03067	0.08632	0.05166	0.05304	0.00547	0.05799	0.04601	0.03353	0.0375	0.05439	0.16501	0.06819	0.01222	0.03903	0.10553	0.05364	0.11105	0.03054	0.05413	0.0408	0.37787	-5e-05
	Central Laos	0.25849	0.22202	0.24241	0.17473	0.24112	0.27456	0.27649	0.35329	0.02993	0.34341	-0.02555	0.04542	0.0059	-0.03804	-0.02732	0.0333	-0.01937	0.25218	0.00884	0.03265	0.03957	0.01002	0.03679	0.16289	0.06053	0.08525	0.00046	0.04028	0.02991	0.0412	0.01352	0.03002	0.04031	0.04041	0.04832	0.01849	0.09898	0.03541	0.00761	0.0257	0.05144	0.04533	0.18823	0.01802	-0.00273	-0.02174	0.24153	-0.02988
	South Laos	0.15827	0.13826	0.15615	0.10909	0.14893	0.16673	0.18569	0.26911	-0.00898	0.38294	-0.00213	0.0038	-0.02337	0.00051	-0.0009	-0.00718	0.00371	0.29154	0.02557	-0.0076	-0.00097	0.01031	-0.01681	0.12002	-0.00114	0.02567	-0.0238	-0.01547	-0.00439	0.0048	0.01872	-0.01262	0.00888	0.02267	0.03285	-0.01411	0.04426	-0.00134	0.00544	0.00286	-0.00833	0.00986	0.11792	-0.00427	-0.03258	-0.03783	0.16215	-0.02608
6	Agartala, Tripura	0.7761	0.73517	0.75657	0.67484	0.75739	0.79209	0.75679	0.85718	0.26848	0.33783	0.48875	0.21874	0.37858	0.5007	0.50398	0.28478	0.49207	0.22424	0.55589	0.42397	0.38255	0.54047	0.337	0.7409	0.25273	0.22438	0.39724	0.32011	0.41496	0.44951	0.56105	0.40364	0.49688	0.55572	0.57262	0.34019	0.1322	0.35003	0.50396	0.44048	0.25913	0.45797	0.69253	0.47794	0.32972	0.30117	0.21777	0.44048
	Central Bangladesh	0.8274	0.81129	0.82432	0.7908	0.81996	0.835	0.82854	0.9123	0.76425	0.18268	0.81262	0.75586	0.7765	0.79526	0.79597	0.77517	0.8304	0.32979	0.79907	0.77838	0.78599	0.79303	0.76488	0.84449	0.75338	0.75767	0.77605	0.76384	0.79948	0.79216	0.809	0.78463	0.81188	0.82357	0.83463	0.77671	0.74533	0.76939	0.80589	0.78973	0.75498	0.79005	0.7964	0.80498	0.75568	0.73589	0.71935	0.7746
	Eastern Bangladesh	0.22108	0.19416	0.22057	0.15649	0.20897	0.23471	0.23775	0.44184	0.19065	0.06828	0.24378	0.16342	0.17868	0.18627	0.18687	0.21896	0.30826	-0.00094	0.19078	0.17564	0.20635	0.17579	0.15573	0.25738	0.16819	0.20624	0.16931	0.16479	0.24089	0.20371	0.20841	0.19402	0.23875	0.25195	0.28196	0.19615	0.19584	0.17102	0.21529	0.19414	0.16018	0.18793	0.16744	0.2225	0.1357	0.08862	0.08281	0.15295
	Western Bangladesh	0.96922	0.96723	0.96695	0.96486	0.9683	0.97023	0.96552	0.9694	0.88745	0.39145	0.9072	0.90829	0.91279	0.93483	0.93513	0.87481	0.89474	0.59148	0.94005	0.92243	0.90617	0.94291	0.92215	0.96109	0.89715	0.87186	0.92126	0.91096	0.89407	0.91539	0.93562	0.91203	0.916	0.92528	0.9224	0.89864	0.86822	0.91739	0.92608	0.92287	0.90741	0.93013	0.96549	0.9168	0.92119	0.92616	0.9371	0.93
[truncated: 8 more columns]
